# Supplementary material for: STAT5 promotes accessibility and is required for BATF-mediated plasticity at the Il9 locus
Source: Nat Commun. 2020 Sep 28;11:4882. doi: 10.1038/s41467-020-18648-6 (PMC7523001; doi:10.1038/s41467-020-18648-6)
Supplement: Supplementary file 4 — Source Data [file 41467_2020_18648_MOESM4_ESM.xlsx]

## Sheet: Figure 1b
	Th9					Th17
CNS1	0.201442	0.145233	0.261182			-0.0863802	-0.156626	-0.0612839
CNS-25	0.259314	0.395506	0.146417			-0.603306	-0.0531499	-0.152278
-35	-0.0462856	-0.0538467	0.00779196			-0.0561297	0.0308236	0.0192602

## Sheet: Figure 1c
Th9	Th17
0.488587	2.62987
0.466645	2.99295
0.829247	3.40791

## Sheet: Figure 1g
		Th9				Th17
CNS1	542.266	662.537	602.307				92.3062	77.3783	33.7861
CNS-25	227.521	297.729	161				131.768	90.0002	117.813

## Sheet: Figure 1h
	Th9					Th17
H3K4me3
CNS1	20.6317	26.4015	28.1048				0.966718	0.459869	0.599718
CNS-25	28.1255	36.0623	26.7852				1.96286	2.80711	0.250989
-35	7.63617	1.63922	17.893				3.16303	1.81222	1.00588
H3K4me1
CNS1	11.1885	16.7711	20.6317				0.750867	0.459869	0.892189
CNS-25	15.4078	24.8708	36.0623				0.388414	0.250989	0.135287
-35	1.08167	4.37338	0.0861577				0.98729	0.769753	0.334661
H3K27ac
CNS1	17.5946	7.3581	11.7677				-0.569375	0.620141	0.632395
CNS-25	16.652	14.2095	13.5365				0.642564	0.586808	0.397476
-35	0.282273	0.363493	0.592546				4.57298	0.722716	0.831457
H3K27me3
CNS1	-0.0019414	-0.0039057	0.00271097				2.20811	3.65127	2.72721
CNS-25	0.00070919	-0.205892	-0.0034969				1.22889	1.35947	1.83309
-35	0.00436733	0.00256079	0.00236664				1.20561	-0.0013028	0.00127065

## Sheet: Figure 2a
WT	Stat6-/-	BatfΔZ/ΔZ
29.7	0.059	3.34
26.9	0.02	2.94
20	0.34	2.76

## Sheet: Figure 2b
	WT					BatfΔZ/ΔZ			Stat6 -/-
CNS1	0.584956	0.317551	0.396313		0.145512	0.106528	0.119179		0.115305	0.0230622	0.119139

## Sheet: Figure 2c
	WT					STAT6 KO						BatfΔZ/ΔZ
CNS1	328.785	117.377	276.666				145.412	291.227	174.369		160.008	237.865	479.371
CNS-25	162.017	276.091	175.339				131.507	139.006	182.785		490.463	294.883	142.222

## Sheet: Figure 2d
dCas9+gRNA-CNS1	dCas9-VP64+gRNA-CNS1
3.26255	156.932
3.60001	427.861
1.29146	384.276
2.64085

## Sheet: Figure 2e
Control Vector	BATF
261.742	230.72
124.327	205.216
232.486	189.624
530.056

## Sheet: Figure 2f
	Control Vector				BATF
dCas9+Control Vector	1.35	3.01	0		1.51	5.85	0.79
dCas9-VP64+Control Vector	1.52	3.03	1.9		2.73	4.18	4.63
dCas9-VP64+gRNA-CNS1	3.74	2.03	1.28		18.43	15.14	15.4

[truncated: 65 more sheets: Figure 2g, Figure 2h, Figure 3a, Figure 3b, Figure 3c, Figure 3d, Figure 3e, Figure 3f, Figure 3g, Figure 3h, Fgirue 3j, Figure 3k, fugre 4b, figure 4c, figure 4d, figure 4 e, figure 4f, figure 4g, figure 4h, figure 4i …]
